# Supplementary material for: Optimization and Characterization of the F-LSR Manufacturing Process Using Quaternary Ammonium Silanolate as an Initiator for Synthesizing Fluorosilicone
Source: Polymers (Basel). 2022 Dec 15;14(24):5502. doi: 10.3390/polym14245502 (PMC9784997; doi:10.3390/polym14245502)
Supplement: Supplementary file 1 [file polymers-14-05502-s001.zip]

Archive with 1 entries (1 files):
- polymers-2076170-supplementary.pdf
